# Supplementary material for: Evaluating Mediterranean Diet-Adherent, Healthy and Allergen-Free Meals Offered in Tarragona Province Restaurants (Catalonia, Spain): A Cross-Sectional Study
Source: Nutrients. 2021 Jul 19;13(7):2464. doi: 10.3390/nu13072464 (PMC8308532; doi:10.3390/nu13072464)
Supplement: Supplementary file 1 [file nutrients-13-02464-s001.zip]

Archive with 1 entries (1 files):
- nutrients-1289602-supplementary.pdf
